# Supplementary material for: An Immune Checkpoint-Related Gene Signature for Predicting Survival of Pediatric Acute Myeloid Leukemia
Source: J Oncol. 2021 Apr 19;2021:5550116. doi: 10.1155/2021/5550116 (PMC8079183; doi:10.1155/2021/5550116)
Supplement: Supplementary Materials — Figure S1. (a) PPI interactions among 128 immune checkpoint-related genes. (B) Word cloud for the 128 immune checkpoint-related genes. The size and color of each gene in word cloud correspond to the number of nodes connected with other genes. Table S1. A total of 282 specific candidate genes associated with immune checkpoint. [file 5550116.f1.zip]

Archive with 2 entries (2 files):
- 5550116.f1/FigureS1.pdf
- 5550116.f1/TableS1 (1).docx
